# Supplementary material for: Mosquito genomes are frequently invaded by transposable elements through horizontal transfer
Source: PLoS Genet. 2020 Nov 30;16(11):e1008946. doi: 10.1371/journal.pgen.1008946 (PMC7728395; doi:10.1371/journal.pgen.1008946)
Supplement: S3 File — Pairwise similarity matrix of five TE families that are horizontally transferred among several of 24 studied species to different species. (XLSX) [file pgen.1008946.s003.xlsx]

## Sheet: Description
Description of Tables
There are five tables in this file. Each spreadsheet shows a pairwise similarity matrix of a TE family that is horizontally transferred among several of 24 studied species to different species.

## Sheet: HTa
	Aedes aegypti	Anopheles sinensis	Haematobia irritans
Aedes aegypti	1
Anopheles sinensis	0.8399	1
Haematobia irritans	0.8915	0.968	1

## Sheet: HTb
	Adoxophyes honmai	Aethina tumida	Agrilus planipennis	Anopheles arabiensis	Anopheles atroparvus	Anopheles coluzzii	Anopheles dirus	Anopheles epiroticus	Anopheles funestus	Anopheles gambiae	Anopheles maculatus	Anopheles sinensis	Ascogaster reticulatus	Bactrocera dorsalis	Bactrocera latifrons	Bactrocera tryoni	Chrysoperla plorabunda	Coccinella septempunctata	Diabrotica virgifera virgifera	Diachasmimorpha longicaudata	Drosophila ananassae	Drosophila ficusphila	Drosophila serrata	Drosophila suzukii	Drosophila takahashii	Drosophila yakuba	Glossina brevipalpis	Haematobia irritans	Harmonia axyridis	Harpegnathos saltator	Hermetia illucens	Holcocephala fusca	Hydra vulgaris	Lepeophtheirus salmonis	Leptinotarsa decemlineata	Mantispa pulchella	Parasteatoda tepidariorum	Pseudomyrmex gracilis	Psyttalia fletcheri	Trachymyrmex cornetzi	Trichonephila clavipes	Wuchereria bancrofti
Adoxophyes honmai	1
Aethina tumida	0.8401	1
Agrilus planipennis	0.8435	0.838	1
Anopheles arabiensis	0.8192	0.8012	0.8318	1
Anopheles atroparvus	0.8269	0.8082	0.8411	0.9669	1
Anopheles coluzzii	0.8168	0.8005	0.831	0.9584	0.9623	1
Anopheles dirus	0.8261	0.8055	0.834	0.9692	0.9802	0.966	1
Anopheles epiroticus	0.823	0.7997	0.8232	0.9552	0.966	0.9529	0.9644	1
Anopheles funestus	0.8258	0.8037	0.8291	0.9691	0.9757	0.9702	0.9746	0.9614	1
Anopheles gambiae	0.8253	0.8043	0.838	0.9699	0.9722	0.966	0.9676	0.9583	0.968	1
Anopheles maculatus	0.7496	0.75	0.7843	0.774	0.7815	0.7752	0.7802	0.7799	0.7905	0.7774	1
Anopheles sinensis	0.8292	0.8106	0.8427	0.97	0.9823	0.9654	0.9826	0.9691	0.9779	0.9753	0.7883	1
Ascogaster reticulatus	0.9776	0.8408	0.8536	0.8167	0.83	0.8206	0.83	0.827	0.8291	0.8315	0.7625	0.8291	1
Bactrocera dorsalis	0.7312	0.7415	0.82	0.7296	0.7328	0.7264	0.7098	0.7232	0.7122	0.732	0.7042	0.7335	0.7589	1
Bactrocera latifrons	0.7047	0.7271	0.8069	0.7143	0.7167	0.7079	0.6999	0.6959	0.6825	0.7095	0.6704	0.7143	0.751	0	1
Bactrocera tryoni	0.8539	0.8533	0.9556	0.8376	0.8491	0.8383	0.849	0.834	0.8445	0.8478	0.8037	0.8491	0.8661	0.862	0.8508	1
Chrysoperla plorabunda	0.84	0.8168	0.8489	0.9626	0.9792	0.9654	0.9834	0.9691	0.9791	0.9745	0.784	0.9823	0.6805	0.7367	0.7167	0.8499	1
Coccinella septempunctata	0.7755	0.7301	0.7503	0.7453	0.7427	0.7037	0.6192	0.7352	0.604	0.7037	0.6583	0.6797	0.7781	0.6267	0.5284	0.768	0.7528	1
Diabrotica virgifera virgifera	0.7842	0.7678	0.7842	0.7561	0.774	0.7701	0.7605	0.7615	0.7707	0.7709	0.7029	0.774	0.7873	0.7002	0.6337	0.8053	0.7756	0.7692	1
Diachasmimorpha longicaudata	0.8272	0.81	0.8382	0.9601	0.9726	0.9593	0.9684	0.9593	0.968	0.9625	0.7709	0.9758	0.8272	0.7312	0.7055	0.8475	0.9805	0.744	0.7545	1
Drosophila ananassae	0.8246	0.8036	0.831	0.9424	0.9538	0.94	0.9605	0.9459	0.9526	0.9505	0.7717	0.9577	0.8226	0.7185	0.6704	0.8376	0.9608	0.6696	0.7654	0.9539	1
Drosophila ficusphila	0.9691	0.8323	0.8427	0.8157	0.8281	0.8126	0.8213	0.8216	0.8291	0.8223	0.724	0.8265	0.9776	0.7494	0.6935	0.8566	0.8288	0.7718	0.7819	0.8202	0.8204	1
Drosophila serrata	0.8405	0.901	0.839	0.8028	0.8154	0.8044	0.8024	0.8044	0.8015	0.8083	0.7628	0.8154	0.8429	0.7328	0.7207	0.8594	0.8209	0.7314	0.7714	0.8115	0.8138	0.8374	1
Drosophila suzukii	0.9792	0.8395	0.845	0.8163	0.8275	0.8163	0.8035	0.8235	0.7982	0.8235	0.7692	0.8275	0.9856	0.7252	0.7204	0.8578	0.8347	0.773	0.7812	0.8235	0.8227	0.9808	0.8379	1
Drosophila takahashii	0.8283	0.8012	0.831	0.9482	0.9598	0.9451	0.9573	0.9443	0.9537	0.9505	0.7788	0.9621	0.8283	0.7248	0.7063	0.8353	0.9691	0.6721	0.7686	0.9515	0.9575	0.8244	0.8052	0.8267	1
Drosophila yakuba	0.6033	0.5528	0.679	0.4862	0.5544	0.4603	0.5443	0.5554	0.6373	0.6651	0.3976	0.4871	0.6771			0.6771	0.5959			0.5969	0.4806	0.6042	0.509	0.5996	0.5517	1
Glossina brevipalpis	0.7909	0.8082	0.7954	0.79	0.8018	0.7918	0.7616	0.7717	0.8037	0.7963	0.7388	0.8037	0.79	0.6986	0.6566	0.8082	0.81	0.8298	0.8365	0.7817	0.7763	0.7872	0.8128	0.7909	0.7973		1
Haematobia irritans	0.8163	0.7904	0.8193	0.9434	0.9512	0.938	0.9478	0.938	0.9394	0.9434	0.7465	0.955	0.8194	0.7193		0.831	0.9597	0.6772	0.7553	0.9453	0.9349	0.8147	0.7981	0.8075	0.9364	0.5517	0.7644	1
Harmonia axyridis	0.8456	0.9064	0.8417	0.8003	0.8175	0.8011	0.8047	0.8011	0.8049	0.8066	0.7371	0.8105	0.8526	0.7526	0.7486	0.8635	0.8183	0.7238	0.7701	0.8116	0.8089	0.8409	0.8995	0.8411	0.8042		0.7863	0.7925	1
Harpegnathos saltator	0.804	0.8072	0.8014	0.7722	0.7877	0.776	0.7802	0.776	0.7938	0.7823	0.7543	0.7846	0.8126	0.7145	0.6919	0.8212	0.7924	0.7945	0.8178	0.7803	0.7799	0.7908	0.791	0.8123	0.7799	0.6679	0.8639	0.7737	0.8105	1
Hermetia illucens	0.7824	0.7639	0.7805	0.7405	0.7444	0.7337	0.7268	0.7395	0.7189	0.7395	0.7171	0.7532	0.7815		0.6605	0.7854	0.7502	0.6759	0.7922	0.7493	0.7405	0.7834	0.7707	0.7873	0.7473		0.841	0.7298	0.7717	0.8176	1
Holcocephala fusca	0.6651	0.7368	0.729	0.7248	0.7349	0.7279	0.7383	0.7116	0.742	0.7271	0.6837	0.7279	0.6977	0.6614	0.6113	0.7574	0.731	0.7175	0.778	0.7279	0.7264	0.6922	0.7306	0.6997	0.7054		0.7973	0.7202	0.7363	0.7885	0.7776	1
Hydra vulgaris	0.7985	0.8108	0.8165	0.8165	0.8254	0.8206	0.8059	0.8197	0.8093	0.8279	0.7635	0.8263	0.8108	0.7251	0.7121	0.8328	0.8336	0.6557	0.7708	0.8254	0.8197	0.792	0.8124	0.8075	0.814	0.5962	0.7836	0.8042	0.801	0.814	0.7746	0.7545	1
Lepeophtheirus salmonis	0.7733	0.7983	0.8663	0.785	0.7905	0.7858	0.7842	0.7803	0.7828	0.7912	0.742	0.792	0.7842	0.7629	0.7446	0.9054	0.7991	0.6784	0.717	0.7819	0.785	0.7795	0.7973	0.77	0.7834	0.524	0.7726	0.7467	0.7897	0.7576	0.7317	0.7005	0.7569	1
Leptinotarsa decemlineata	0.7153	0.7461	0.7479	0.7307	0.741	0.7367	0.7247	0.7273	0.7189	0.7333	0.7007	0.7256	0.7496	0.5883	0.5806	0.7616	0.7444	0.7226	0.7976	0.723	0.7341	0.7453	0.7564	0.747	0.7367		0.8046	0.6947	0.7504	0.8173	0.7805	0.7967	0.7564	0.7127	1
Mantispa pulchella	0.8362	0.8183	0.8318	0.793	0.8062	0.7891	0.8055	0.7954	0.8093	0.8014	0.7333	0.8014	0.7556	0.7399	0.7119	0.8414	0.7368	0.7213	0.7467	0.8077	0.7888	0.825	0.8209	0.8379	0.7951	0.6651	0.7753	0.7899	0.8276	0.7807	0.76	0.7023	0.8034	0.7881	0.7401	1
Parasteatoda tepidariorum	0.8083	0.8036	0.8193	0.7917	0.804	0.7932	0.8016	0.7915	0.8093	0.8006	0.7677	0.804	0.814	0.7288	0.7047	0.8356	0.8056	0.8108	0.8483	0.7998	0.7994	0.8071	0.8162	0.8163	0.7981	0.5015	0.8749	0.7953	0.8081	0.8647	0.8322	0.8109	0.8189	0.7537	0.8405	0.7747	1
Pseudomyrmex gracilis	0.7643	0.7477	0.7804	0.7498	0.7591	0.7537	0.7557	0.7552	0.7607	0.7558	0.7521	0.7614	0.7676	0.686	0.6872	0.773	0.7629	0.7654	0.7905	0.7459	0.7529	0.7637	0.7573	0.7915	0.7564	0.6522	0.8183	0.7581	0.7418	0.8453	0.7698	0.755	0.7692	0.7248	0.7762	0.7328	0.8293	1
Psyttalia fletcheri	0.8158	0.7994	0.822	0.943	0.9547	0.9407	0.9549	0.9399	0.9504	0.9454	0.7244	0.9571	0.8142	0.7169	0.6927	0.8298	0.9617	0.6974	0.7553	0.9609	0.9375	0.8072	0.7973	0.8083	0.936	0.4659	0.7872	0.9258	0.7931	0.7658	0.6995	0.7158	0.8132	0.7725	0.6389	0.7916	0.7861	0.6963	1
Trachymyrmex cornetzi	0.7479	0.7462	0.747	0.7377	0.7496	0.7369	0.7411	0.7462	0.72	0.742	0.6954	0.7487	0.7538	0.4755	0.4695	0.7597	0.7563	0.5649	0.6591	0.7487	0.7453	0.7487	0.7132	0.7504	0.7445	0.6467	0.7169	0.7386	0.7453	0.7445	0.718	0.5076	0.736	0.6633	0.4262	0.7538	0.7504	0.7217	0.7166	1
Trichonephila clavipes	0.8045	0.8076	0.8271	0.7967	0.8076	0.8014	0.7992	0.7967	0.8159	0.8014	0.7445	0.8076	0.8107	0.732	0.6999	0.8481	0.8123	0.8449	0.8522	0.8014	0.7998	0.8014	0.8115	0.8107	0.8014	0.6522	0.9196	0.7998	0.8105	0.8707	0.842	0.8162	0.8026	0.7662	0.8379	0.7796	0.8941	0.8357	0.7884	0.7394	1
Wuchereria bancrofti	0.8447	0.8649	0.8479	0.8074	0.8244	0.8074	0.8115	0.8066	0.8026	0.8139	0.7629	0.8244	0.8479	0.7387	0.7152	0.8641	0.8261	0.6822	0.7621	0.8163	0.8107	0.8285	0.8511	0.8269	0.8074	0.464	0.7817	0.8034	0.8576	0.8244	0.7541	0.7362	0.7765	0.7848	0.6844	0.8269	0.8139	0.7621	0.7994	0.7377	0.818	1

## Sheet: HTd
	Aedes aegypti	Aedes albopictus	Anoheles sinensis	Anopheles belenrae	Anopheles crawfordi	Anopheles hyrcanus	Anopheles junlianensis	Anopheles kleini	Anopheles kweiyangensis	Anopheles lesteri	Anopheles peditaeniatus	Anopheles yatsushiroensis
Aedes aegypti	1
Aedes albopictus	0.893	1
Anoheles sinensis	0.984	0.8869	1
Anopheles belenrae	0.9847	0.8843	0.9946	1
Anopheles crawfordi	0.9839	0.8823	0.9801	0.9816	1
Anopheles hyrcanus	0.9862	0.8858	0.9946	0.9954	0.9831	1
Anopheles junlianensis	0.9847	0.8858	0.9946	0.9954	0.9816	0.9954	1
Anopheles kleini	0.9824	0.8813	0.9923	0.9939	0.9793	0.9939	0.9939	1
Anopheles kweiyangensis	0.9862	0.8851	0.9962	0.9969	0.9831	0.9969	0.9969	0.9954	1
Anopheles lesteri	0.9877	0.8866	0.9962	0.9969	0.9847	0.9985	0.9969	0.9954	0.9985	1
Anopheles peditaeniatus	0.9885	0.8865	0.9954	0.9962	0.9839	0.9977	0.9962	0.9946	0.9977	0.9992	1
Anopheles yatsushiroensis	0.9862	0.8851	0.9962	0.9969	0.9831	0.9969	0.9969	0.9954	0.9985	0.9985	0.9977	1

## Sheet: HTe
	Aedes aegypti	Aedes albopictus	Aedes atropalpus	Aedes bahamensis	Aedes epactius	Aedes polynesiensis	Aedes togoi	Aedes triseriatus	Anopheles merus	Armigeres subalbatus	Toxorhynchites amboinensis
Aedes aegypti	1
Aedes albopictus	0.9365	1
Aedes atropalpus	0.7763	0.806	1
Aedes bahamensis	0.8833	0.9157	0.7739	1
Aedes epactius	0.7755	0.8009	0.9791	0.7731	1
Aedes polynesiensis	0.6021	0.9444	0.5131	0.5458	0.5106	1
Aedes togoi	0.9123	0.9534	0.7958	0.8914	0.7943	0.6029	1
Aedes triseriatus	0.9066	0.9486	0.7975	0.8736	0.7998	0.5948	0.9209	1
Anopheles merus	0.8676	0.8984	0.7473	0.8525	0.7444	0.576	0.8944	0.8813	1
Armigeres subalbatus	0.913	0.9534	0.7995	0.8955	0.7995	0.6144	0.9456	0.9225	0.8897	1
Toxorhynchites amboinensis	0.935	0.9616	0.7929	0.919	0.7894	0.9346	0.9557	0.9375	0.8984	0.9503	1

## Sheet: HTf
	Anopheles arabiensis	Anopheles atroparvus	Anopheles coluzzii	Anopheles culicifacies	Anopheles funestus	Anopheles gambiae	Anopheles quadriannulatus	Mayetiola destructor
Anopheles arabiensis	1
Anopheles atroparvus	0.95	1
Anopheles coluzzii	0.9788	0.9503	1
Anopheles culicifacies	0.861	0.946	0.7875	1
Anopheles funestus	0.9424	0.9582	0.8736	0.8794	1
Anopheles gambiae	0.9797	0.9463	0.9924	0.8626	0.9371	1
Anopheles quadriannulatus	0.8856	0.947	0.8854	0.9342	0.9331	0.8817	1
Mayetiola destructor	0.8229	0.8309	0.7481	0.8221	0.8261	0.7926	0.7801	1
