# Supplementary material for: Mosquito genomes are frequently invaded by transposable elements through horizontal transfer
Source: PLoS Genet. 2020 Nov 30;16(11):e1008946. doi: 10.1371/journal.pgen.1008946 (PMC7728395; doi:10.1371/journal.pgen.1008946)
Supplement: S7 File — (XLSX) [file pgen.1008946.s007.xlsx]

## Sheet: GCA_001555675.1
This genome was built from a sample of microfilariae collected from a human patient
Query from W. bancrofti	Subject from An. gambiae	pident	length	mismatch	gapopen	qstart	qend	sstart	send	evalue	bitscore	Match in NCBI nr database
LAQH01002386.1	X	81.37	1127	182	16	2442	3544	13783129	13784251	0	893	Mariner element
LAQH01002386.1	3L	80.76	1133	179	19	2442	3548	33141063	33139944	0	848	Mariner element
LAQH01002386.1	2L	79.02	1244	212	27	2340	3548	20926380	20927609	0	806	Mariner element
LAQH01002386.1	UNKN	81.69	901	149	15	2655	3548	3028515	3029406	0	736	Mariner element
LAQH01002386.1	UNKN	81.37	902	152	13	2655	3548	12189502	12190395	0	721	Mariner element
LAQH01003216.1	UNKN	80.23	698	126	11	5278	5967	28005663	28006356	3e-143	514	Mariner element
LAQH01003216.1	3L	80	695	129	7	5278	5967	1117794	1117105	2e-140	505	Mariner element
LAQH01003216.1	2L	80.03	696	121	13	5278	5967	20926342	20927025	9e-139	499	Mariner element
LAQH01003216.1	X	79.86	700	119	15	5278	5967	23989842	23989155	1e-136	492	Mariner element
LAQH01004613.1	UNKN	80.23	698	126	11	41953	42642	28005663	28006356	2e-142	514	Mariner element
LAQH01004613.1	3L	80	695	129	7	41953	42642	1117794	1117105	9e-140	505	Mariner element
LAQH01004613.1	2L	80.03	696	121	13	41953	42642	20926342	20927025	4e-138	499	Mariner element
LAQH01004613.1	X	79.86	700	119	15	41953	42642	23989842	23989155	7e-136	492	Mariner element

## Sheet: GCA_000180755.1
Query from W. bancrofti	Subject from An. gambiae	pident	length	mismatch	gapopen	qstart	qend	sstart	send	evalue	bitscore	Match in NCBI nr database
ADBV01014136.1	UNKN	80.11	699	125	12	11	700	28006356	28005663	3e-142	508	Mariner element
ADBV01014136.1	3L	79.86	695	130	7	11	700	1117105	1117794	2e-139	499	Mariner element
ADBV01014136.1	2L	79.77	697	121	15	11	700	20927025	20926342	4e-136	488	Mariner element
ADBV01014136.1	X	79.71	700	120	15	11	700	23989155	23989842	1e-135	486	Mariner element

## Sheet: GCA_005281725.1
Query from W. bancrofti	Subject from An. gambiae	pident	length	mismatch	gapopen	qstart	qend	sstart	send	evalue	bitscore	Match in NCBI nr database
SSBO01000008.1	UNKN	80.09	698	127	11	4006562	4007251	28006356	28005663	9e-139	508	Mariner element
SSBO01000008.1	3L	79.86	695	130	7	4006562	4007251	1117105	1117794	5e-136	499	Mariner element
SSBO01000008.1	2L	79.89	696	122	13	4006562	4007251	20927025	20926342	3e-134	494	Mariner element
SSBO01000008.1	X	79.71	700	120	15	4006562	4007251	23989155	23989842	4e-132	486	Mariner element
SSBO01000001.1	UNKN	82.07	552	74	19	5460075	5460611	35493256	35493797	5e-120	448	rDNA
SSBO01000001.1	UNKN	82.03	551	75	18	5460075	5460611	36477566	36478106	5e-120	448	rDNA
SSBO01000001.1	UNKN	82.03	551	75	18	5460075	5460611	38031679	38031139	5e-120	448	rDNA
SSBO01000001.1	UNKN	82.03	551	75	18	5460075	5460611	40144264	40143724	5e-120	448	rDNA
SSBO01000001.1	UNKN	82.03	551	74	18	5460075	5460611	33568735	33569274	2e-119	446	rDNA
SSBO01000001.1	UNKN	81.92	553	74	20	5460075	5460611	35110062	35110604	6e-119	444	rDNA
SSBO01000001.1	UNKN	81.92	553	74	20	5460075	5460611	41733483	41734025	6e-119	444	rDNA
SSBO01000001.1	UNKN	81.88	552	75	19	5460075	5460611	38848364	38848905	2e-118	442	rDNA
SSBO01000001.1	UNKN	81.88	552	75	19	5460075	5460611	40137562	40137021	2e-118	442	rDNA
SSBO01000001.1	UNKN	81.85	551	76	18	5460075	5460611	40234478	40233938	2e-118	442	rDNA
SSBO01000001.1	UNKN	81.85	551	75	19	5460075	5460611	42269107	42269646	8e-118	440	rDNA
SSBO01000001.1	UNKN	81.7	552	75	20	5460075	5460611	33473162	33473702	1e-116	436	rDNA
SSBO01000001.1	UNKN	81.43	544	75	20	5460083	5460611	41009115	41008583	3e-112	422	rDNA
SSBO01000001.1	UNKN	79.64	555	85	23	5465173	5465708	39619565	39619020	8e-98	374	rDNA
SSBO01000001.1	UNKN	79.6	554	86	21	5465173	5465708	30236769	30237313	3e-97	372	rDNA
SSBO01000001.1	UNKN	79.6	554	86	21	5465173	5465708	33086575	33087119	3e-97	372	rDNA
SSBO01000001.1	UNKN	79.6	554	86	21	5465173	5465708	36704061	36704605	3e-97	372	rDNA
SSBO01000001.1	UNKN	79.46	555	86	22	5465173	5465708	32989871	32989326	4e-96	368	rDNA
SSBO01000001.1	UNKN	79.46	555	86	22	5465173	5465708	34646560	34647105	4e-96	368	rDNA
SSBO01000001.1	UNKN	79.46	555	86	22	5465173	5465708	35536557	35536012	4e-96	368	rDNA
SSBO01000001.1	UNKN	79.46	555	86	22	5465173	5465708	36077299	36076754	4e-96	368	rDNA
SSBO01000001.1	UNKN	79.46	555	86	22	5465173	5465708	41304527	41303982	4e-96	368	rDNA
SSBO01000001.1	UNKN	79.42	554	86	22	5465173	5465708	41464942	41464399	1e-95	366	rDNA
SSBO01000001.1	UNKN	79.42	554	87	21	5465173	5465708	41566062	41566606	1e-95	366	rDNA
SSBO01000001.1	UNKN	82.07	552	74	19	5468353	5468889	35493256	35493797	5e-120	448	rDNA
SSBO01000001.1	UNKN	82.03	551	75	18	5468353	5468889	36477566	36478106	5e-120	448	rDNA
SSBO01000001.1	UNKN	82.03	551	75	18	5468353	5468889	38031679	38031139	5e-120	448	rDNA
SSBO01000001.1	UNKN	82.03	551	75	18	5468353	5468889	40144264	40143724	5e-120	448	rDNA
SSBO01000001.1	UNKN	82.03	551	74	18	5468353	5468889	33568735	33569274	2e-119	446	rDNA
SSBO01000001.1	UNKN	81.92	553	74	20	5468353	5468889	35110062	35110604	6e-119	444	rDNA
SSBO01000001.1	UNKN	81.92	553	74	20	5468353	5468889	41733483	41734025	6e-119	444	rDNA
SSBO01000001.1	UNKN	81.88	552	75	19	5468353	5468889	38848364	38848905	2e-118	442	rDNA
SSBO01000001.1	UNKN	81.88	552	75	19	5468353	5468889	40137562	40137021	2e-118	442	rDNA
SSBO01000001.1	UNKN	81.85	551	76	18	5468353	5468889	40234478	40233938	2e-118	442	rDNA
SSBO01000001.1	UNKN	81.85	551	75	19	5468353	5468889	42269107	42269646	8e-118	440	rDNA
SSBO01000001.1	UNKN	81.7	552	75	20	5468353	5468889	33473162	33473702	1e-116	436	rDNA
SSBO01000001.1	UNKN	81.43	544	75	20	5468361	5468889	41009115	41008583	3e-112	422	rDNA

## Sheet: GCA_900622535.1
Query from W. bancrofti	Subject from An. gambiae	pident	length	mismatch	gapopen	qstart	qend	sstart	send	evalue	bitscore	Match in NCBI nr database
UYWW01012376.1	UNKN	80.09	698	128	10	10915	11605	28006356	28005663	4e-141	508	Mariner element
UYWW01012376.1	3L	79.86	695	131	6	10915	11605	1117105	1117794	2e-138	499	Mariner element
UYWW01012376.1	2L	79.77	697	122	14	10915	11605	20927025	20926342	5e-135	488	Mariner element
UYWW01012376.1	X	79.71	700	121	14	10915	11605	23989155	23989842	2e-134	486	Mariner element
UYWW01000589.1	Mt	86.2	15067	1862	169	450	15413	1	14953	0	16105	mitochondrial DNA
UYWW01003099.1	UNKN	94.33	582	26	3	376	956	36477542	36478117	0	885	rDNA
UYWW01003099.1	UNKN	94.33	582	26	3	376	956	38031703	38031128	0	885	rDNA
UYWW01003099.1	UNKN	94.33	582	26	3	376	956	40144288	40143713	0	885	rDNA
UYWW01003099.1	UNKN	94.17	583	26	4	376	956	38848340	38848916	0	881	rDNA
UYWW01003099.1	UNKN	94.17	583	26	4	376	956	40137586	40137010	0	881	rDNA
UYWW01003099.1	UNKN	94.16	582	26	4	376	956	33568711	33569285	0	880	rDNA
UYWW01003099.1	UNKN	94.16	582	27	3	376	956	40234502	40233927	0	880	rDNA
UYWW01003099.1	UNKN	94.16	582	26	4	376	956	42269083	42269657	0	880	rDNA
UYWW01003099.1	UNKN	94.01	584	26	5	376	956	35110038	35110615	0	876	rDNA
UYWW01003099.1	UNKN	94.01	584	26	5	376	956	41733459	41734036	0	876	rDNA
UYWW01003099.1	UNKN	94	583	26	5	376	956	33473138	33473713	0	874	rDNA
UYWW01003099.1	UNKN	93.83	583	28	4	376	956	35493232	35493808	0	870	rDNA
UYWW01003099.1	UNKN	94.01	551	24	5	408	956	41009115	41008572	0	826	rDNA
UYWW01003099.1	UNKN	93.98	548	26	3	410	956	40912002	40911461	0	822	rDNA
UYWW01003099.1	UNKN	94.52	529	22	3	429	956	33428925	33428403	0	809	rDNA
UYWW01005492.1	UNKN	93.69	539	29	4	987	1521	40628875	40628338	0	802	rDNA
UYWW01005492.1	UNKN	93.23	591	34	4	987	1572	33086545	33087134	0	865	rDNA
UYWW01005492.1	UNKN	93.23	591	34	4	987	1572	36704031	36704620	0	865	rDNA
UYWW01005492.1	UNKN	93.06	591	35	4	987	1572	30236739	30237328	0	859	rDNA
UYWW01005492.1	UNKN	93.07	592	34	5	987	1572	32989901	32989311	0	859	rDNA
UYWW01005492.1	UNKN	93.07	592	34	5	987	1572	34646530	34647120	0	859	rDNA
UYWW01005492.1	UNKN	93.07	592	34	5	987	1572	35536587	35535997	0	859	rDNA
UYWW01005492.1	UNKN	93.07	592	34	5	987	1572	35690812	35691402	0	859	rDNA
UYWW01005492.1	UNKN	93.07	592	34	5	987	1572	36077329	36076739	0	859	rDNA
UYWW01005492.1	UNKN	93.07	592	34	5	987	1572	39619595	39619005	0	859	rDNA
UYWW01005492.1	UNKN	93.07	592	34	5	987	1572	41304557	41303967	0	859	rDNA
UYWW01005492.1	UNKN	93.06	591	35	4	987	1572	41566032	41566621	0	859	rDNA
UYWW01005492.1	UNKN	93.06	591	34	5	987	1572	41464972	41464384	0	857	rDNA
UYWW01005492.1	UNKN	85.59	555	54	15	1753	2285	23429450	23430000	5e-157	558	rDNA
UYWW01005492.1	UNKN	88.12	581	43	15	1753	2310	37026785	37027362	0	667	rDNA
UYWW01005492.1	UNKN	87.84	584	42	18	1753	2310	36513284	36513864	0	658	rDNA
UYWW01005492.1	UNKN	88.22	662	52	15	1753	2391	34248366	34249024	0	767	rDNA
UYWW01005492.1	UNKN	88.24	663	51	16	1753	2391	34744321	34743662	0	767	rDNA
UYWW01005492.1	UNKN	88.24	663	51	15	1753	2391	35667644	35666985	0	767	rDNA
UYWW01005492.1	UNKN	88.24	663	51	16	1753	2391	37376839	37377498	0	767	rDNA
UYWW01005492.1	UNKN	88.24	663	51	16	1753	2391	38381480	38380821	0	767	rDNA
UYWW01005492.1	UNKN	88.24	663	51	16	1753	2391	39352980	39353639	0	767	rDNA
UYWW01005492.1	UNKN	88.22	662	52	15	1753	2391	40959609	40960267	0	767	rDNA
UYWW01005492.1	UNKN	88.24	663	51	16	1753	2391	42257578	42256919	0	767	rDNA
UYWW01005492.1	UNKN	88.22	662	51	16	1753	2391	34385754	34386411	0	765	rDNA
UYWW01005492.1	UNKN	88.1	664	51	17	1753	2391	41260629	41259969	0	763	rDNA
UYWW01005492.1	UNKN	87.93	663	51	16	1753	2391	39874453	39875110	0	754	rDNA
UYWW01005492.1	UNKN	87.76	662	55	15	1753	2391	7333094	7333752	0	750	rDNA
UYWW01005492.1	UNKN	87.61	662	56	15	1753	2391	8131493	8132151	0	745	rDNA
UYWW01005492.1	X	87.92	662	54	15	1753	2391	23355171	23354513	0	756	rDNA
UYWW01005492.1	X	87.01	662	60	12	1753	2391	23672265	23672923	0	723	rDNA
UYWW01005492.1	UNKN	87.54	618	51	15	1797	2391	34643633	34644247	0	691	rDNA
UYWW01005492.1	UNKN	87.82	501	37	13	1913	2391	35394944	35395442	3e-159	566	rDNA
UYWW01005517.1	UNKN	79.64	555	85	23	1987	2522	39619020	39619565	2e-101	374	rDNA
UYWW01005517.1	UNKN	79.6	554	86	21	1987	2522	30237313	30236769	7e-101	372	rDNA
UYWW01005517.1	UNKN	79.6	554	86	21	1987	2522	33087119	33086575	7e-101	372	rDNA
UYWW01005517.1	UNKN	79.6	554	86	21	1987	2522	36704605	36704061	7e-101	372	rDNA
UYWW01005517.1	UNKN	79.46	555	86	22	1987	2522	32989326	32989871	9e-100	368	rDNA
UYWW01005517.1	UNKN	79.46	555	86	22	1987	2522	34647105	34646560	9e-100	368	rDNA
UYWW01005517.1	UNKN	79.46	555	86	22	1987	2522	35536012	35536557	9e-100	368	rDNA
UYWW01005517.1	UNKN	79.46	555	86	22	1987	2522	36076754	36077299	9e-100	368	rDNA
UYWW01005517.1	UNKN	79.46	555	86	22	1987	2522	41303982	41304527	9e-100	368	rDNA
UYWW01005517.1	UNKN	79.42	554	86	22	1987	2522	41464399	41464942	3e-99	366	rDNA
UYWW01005517.1	UNKN	79.42	554	87	21	1987	2522	41566606	41566062	3e-99	366	rDNA
UYWW01003099.1	UNKN	87.93	820	71	17	2256	3063	38665996	38665193	0	941	rDNA
UYWW01003099.1	UNKN	88.56	883	69	21	2256	3125	28865241	28864378	0	1042	rDNA
UYWW01003099.1	UNKN	88.35	884	70	20	2256	3125	34937043	34937907	0	1031	rDNA
UYWW01003099.1	UNKN	88.35	884	70	19	2256	3125	36518508	36517644	0	1031	rDNA
UYWW01003099.1	UNKN	88.35	884	70	20	2256	3125	38168887	38169751	0	1031	rDNA
UYWW01003099.1	UNKN	88.35	884	70	20	2256	3125	38178530	38177666	0	1031	rDNA
UYWW01003099.1	UNKN	88.35	884	70	20	2256	3125	38207257	38208121	0	1031	rDNA
UYWW01003099.1	UNKN	88.34	883	71	19	2256	3125	38285877	38286740	0	1031	rDNA
UYWW01003099.1	UNKN	87.87	882	79	18	2256	3125	34339143	34340008	0	1011	rDNA
UYWW01003099.1	UNKN	88.24	876	68	20	2266	3125	41352813	41351957	0	1014	rDNA
UYWW01003099.1	UNKN	87.44	772	65	19	2367	3125	27151436	27150684	0	859	rDNA
UYWW01003099.1	UNKN	88.46	546	41	14	2591	3125	37147471	37146937	0	640	rDNA
UYWW01000519.1	UNKN	78.95	551	76	23	14226	14745	35493256	35493797	1e-90	340	rDNA
UYWW01000519.1	UNKN	78.95	551	74	22	14226	14745	33568735	33569274	4e-90	339	rDNA
UYWW01000519.1	UNKN	78.95	551	75	22	14226	14745	36477566	36478106	4e-90	339	rDNA
UYWW01000519.1	UNKN	78.95	551	75	22	14226	14745	38031679	38031139	4e-90	339	rDNA
UYWW01000519.1	UNKN	78.95	551	75	22	14226	14745	40144264	40143724	4e-90	339	rDNA
UYWW01000519.1	UNKN	78.8	552	76	24	14226	14745	35110062	35110604	5e-89	335	rDNA
UYWW01000519.1	UNKN	78.8	552	75	23	14226	14745	38848364	38848905	5e-89	335	rDNA
UYWW01000519.1	UNKN	78.77	551	77	23	14226	14745	40137562	40137021	5e-89	335	rDNA
UYWW01000519.1	UNKN	78.84	553	74	24	14226	14745	41733483	41734025	5e-89	335	rDNA
UYWW01000519.1	UNKN	78.77	551	76	23	14226	14745	33473162	33473702	2e-88	333	rDNA
UYWW01000519.1	UNKN	78.77	551	76	22	14226	14745	40234478	40233938	2e-88	333	rDNA
UYWW01000519.1	UNKN	78.77	551	75	23	14226	14745	42269107	42269646	2e-88	333	rDNA
UYWW01000519.1	UNKN	78.31	544	75	24	14234	14745	41009115	41008583	2e-82	313	rDNA
